# Supplementary material for: Ammonia reduces glutamine synthetase expression in astrocytes via activation of Hippo-YAP signaling pathways
Source: Commun Biol. 2025 Dec 13;8:1810. doi: 10.1038/s42003-025-09191-5 (PMC12728173; doi:10.1038/s42003-025-09191-5)
Supplement: Supplementary file 3 — Supplementary Data 1 [file 42003_2025_9191_MOESM3_ESM.xlsx]

## Sheet: Fig. 1
Fig. 1a								Fig. 1c								Fig. 1f					Fig. 1g
	0 h	24 h	48 h	72 h					0 mM	2.5 mM	5 mM	10 mM					control	Glu + NH4Cl 72 h				0 h	24 h	48 h	72 h
1	1	0.807828	0.427456	0.303358				1	1	0.649075	0.735521	0.140097				1	1.99116	0.884547			1	1	1.56144	0.507713	0.191133
2	1	0.911772	0.672436	0.66478				2	1	0.581335	0.429781	0.301275				2	1.46976	0.874854			2	1	1.04554	0.657618	0.358602
3	1	0.734611	0.53046	0.617006				3	1	0.753995	0.861417	0.42958				3	1.37351	1.01376			3	1	1.36799	0.572514	0.510183
4	1	0.759843	0.625574	0.602255				4	1	0.679342	0.323526	0.121396				4	0.420793	0.834865			4	1	0.811873	0.332098	0.309524
5	1	1.43453	0.850938	0.724594				5	1	0.687191	0.528304	0.587253				5	1.49629	1.16968			5	1	0.804685	0.451072	0.362967
6	1	0.828026	0.522902	0.413908				6	1	0.871965	0.727018	0.386407				6	2.91902	1.04515			6	1	0.802478	0.595699	0.328752
Average	1	0.912768	0.604961	0.554317				Average	1	0.703817	0.600928	0.327668				7	0.895646	0.843231			7	1	0.861484	0.472831	0.425521
																8	1.15802	0.902643			8	1	0.591049	0.029781	0.088811
Dunnett's multiple comparisons test								Dunnett's multiple comparisons test								9	0.854547	0.703474			Average	1	0.980818	0.452416	0.321937
	Mean Diff.	95.00% CI of diff.	Significant?	Summary	Adjusted P Value				Mean Diff.	95.00% CI of diff.	Significant?	Summary	Adjusted P Value			10	0.590021	0.79173
0h vs. 24h	0.08723	-0.1636 to 0.3381	No	ns	0.7107			0 vs. 2.5	0.2962	0.08294 to 0.5094	Yes	**	0.0058			11	1.31871	0.702757			Dunnett's multiple comparisons test
0h vs. 48h	0.395	0.1442 to 0.6459	Yes	**	0.002			0 vs. 5	0.3991	0.1858 to 0.6123	Yes	***	0.0004			12	3.32545	0.825839				Mean Diff.	95.00% CI of diff.	Significant?	Summary	Adjusted P Value
0h vs. 72h	0.4457	0.1948 to 0.6965	Yes	***	0.0006			0 vs. 10	0.6723	0.4591 to 0.8856	Yes	****	0.0001			13	1.7319	1.06448			0h vs. 24h	0.01918	-0.2317 to 0.2701	No	ns	0.9951
																14	0.495354	0.560964			0h vs. 48h	0.5476	0.2967 to 0.7985	Yes	****	0.0001
																15	1.8251	0.579166			0h vs. 72h	0.6781	0.4272 to 0.9289	Yes	****	0.0001
Fig. 1b								Fig. 1d								16	2.54256	0.650629
	0 mM	2.5 mM	5 mM	10 mM					0 µM	5 µM	20 µM	50 µM				17	1.07676	0.346533
1	1	0.76476	1.13861	0.5522				1	1	0.919331	0.771799	0.804016				18	1.2814	0.463753			Fig. 1h
2	1	1.60317	0.85833	0.748149				2	1	1.0657	0.888467	0.970628				19	0.790963	0.605753				0 h	24 h	48 h	72 h
3	1	1.04637	0.912687	0.529001				3	1	1.33624	1.12005	1.28101				20	0.555905	0.586534			1	1	0.604346	0.660937	0.773535
4	1	0.852357	0.596299	0.502963				4	1	1.04848	0.969512	0.985971				21	0.736582	0.451894			2	1	0.72574	0.64553	0.939558
5	1	1.22504	0.946057	0.350457				Average	1	1.09244	0.937456	1.01041				22	0.406351	0.44688			3	1	0.643317	0.747644	0.666218
6	1	0.977646	0.922026	0.777839												23	0.346262	0.31979			Average	1	0.657801	0.684704	0.793104
Average	1	1.07822	0.895669	0.576768				Dunnett's multiple comparisons test								24	0.377549	0.316287
									Mean Diff.	95.00% CI of diff.	Significant?	Summary	Adjusted P Value			25	0.267648	0.222635			Dunnett's multiple comparisons test
Dunnett's multiple comparisons test								0 vs. 5	-0.09244	-0.3792 to 0.1944	No	ns	0.7254			26	0.751197	0.6376				Mean Diff.	95.00% CI of diff.	Significant?	Summary	Adjusted P Value
	Mean Diff.	95.00% CI of diff.	Significant?	Summary	Adjusted P Value			0 vs. 20	0.06254	-0.2243 to 0.3494	No	ns	0.8862			27	0.839343	0.371549			0h vs. 24h	0.3422	0.1532 to 0.5312	Yes	**	0.0021
0 vs. 2.5	-0.07822	-0.3605 to 0.204	No	ns	0.8229			0 vs. 50	-0.01041	-0.2972 to 0.2764	No	ns	0.9993			28	0.552797	0.575571			0h vs. 48h	0.3153	0.1263 to 0.5043	Yes	**	0.0035
0 vs. 5	0.1043	-0.1779 to 0.3866	No	ns	0.6735											29	0.574688	0.586148			0h vs. 72h	0.2069	0.01792 to 0.3959	Yes	*	0.0334
0 vs. 10	0.4232	0.141 to 0.7055	Yes	**	0.003											30		0.408809
																Average	1.13673	0.659583
																Mann Whitney test
																P value		0.0019
																Exact or approximate P value?		Exact
																P value summary		**
																Significantly different (P < 0.05)?		Yes
																One- or two-tailed P value?		Two-tailed
																Sum of ranks in column A,B		1072 , 698
																Mann-Whitney U		233

## Sheet: Fig. 2
Fig. 2b								Fig. 2f						Fig. 2g
	0 h	24 h	48 h	72 h					control	Glu + NH4Cl 72 h					control	Glu + NH4Cl 72 h
1	1	1.00063	0.608614	0.288868				1	0.516045	0.963059				1	1.09665	0.998717
2	1	0.751722	0.438497	0.32085				2	0.19324	0.795011				2	0.848804	0.778385
3	1	0.561445	0.478063	0.3659				3	0.661133	0.436013				3	0.976295	1.14395
4	1	1.09303	0.662307	0.657616				4	0.364535	0.643726				4	0.592025	0.60068
Average	1	0.851707	0.54687	0.408308				5	0.546999	0.841715				5	1.42794	1.20733
								6	0.351809	0.287624				6	0.406518	0.460032
Dunnett's multiple comparisons test								7	0.459851	0.72618				7	1.6179	0.999149
	Mean Diff.	95.00% CI of diff.	Significant?	Summary	Adjusted P Value			8	0.728358	0.335308				8	0.526268	1.38341
0h vs. 24h	0.1483	-0.1487 to 0.4453	No	ns	0.429			9	0.754877	0.251266				9	0.739857	1.04855
0h vs. 48h	0.4531	0.1561 to 0.7502	Yes	**	0.004			10	0.68486	0.502485				10	1.55108	0.656646
0h vs. 72h	0.5917	0.2947 to 0.8887	Yes	***	0.0005			11	0.298497	0.483387				11	0.704717	1.00453
								12	0.213834	0.683019				12	0.877346	0.813381
								13	1.08221	0.354157				13	1.25645	0.980882
Fig. 2d								14	0.423902	0.273462				14	0.917433	0.651096
	control	Glu + NH4Cl 72 h						15	0.518011	0.276022				15	0.546863	0.930181
1	1	0.450393						16	0.368786	0.298076				16	0.782111	0.558606
2	1	0.822884						17	0.547171	0.558179				17	0.898004	0.863283
3	1	0.877966						18	0.796663	0.503667				18	0.902896	1.99859
4	1	0.697065						19	0.568723	0.152091				19	0.701872	0.433128
5	1	0.545123						20	0.681571	0.468074				20	0.600769	1.15963
Average	1	0.678686						21	0.637691	0.439883				21	0.772652	0.877715
								22	0.613714	0.399988				22	0.749549	0.986901
Mann Whitney test								23	0.693517	0.374263				23	0.928778	0.679634
P value		0.0079						24	0.624425	0.151408				24	0.979326	1.37909
Exact or approximate P value?		Exact						25	0.292631	0.13878				25	0.92601	0.850219
P value summary		**						26	0.449434	0.063834				26	1.17103	0.704849
Significantly different (P < 0.05)?		Yes						27	1.88847	0.330426				27	0.545251	0.249115
One- or two-tailed P value?		Two-tailed						28	1.37311	0.624357				28	0.536976	0.29087
Sum of ranks in column A,B		40 , 15						29	1.07296	0.756288				29	0.519758	0.352063
Mann-Whitney U		0						30	0.893995	0.181862				30	0.553289	0.257005
								31	1.07711	0.325064				31	0.56406	0.256882
								32	0.548241	0.443156				32	0.220073	0.254691
								33	1.94954	0.702519				33	0.618376	0.322383
								34	0.947896	0.29884				34	0.514084	0.469048
								35	1.25959	1.18513				35	0.54692	0.402343
								36	0.978957	0.178465				36	0.530942	0.364332
								37	1.46118	0.244392				37	0.545266	0.433393
								38	1.07325	0.264277				38	0.543231	0.347043
								39	0.786022	0.32339				39	0.578598	0.606187
								40	1.52917	0.583427				40	0.543569	0.439377
								41	0.748169	0.491562				41	0.32035	0.521098
								42	0.664294	0.831263				42	0.389607	0.440785
								43	1.11986	0.634276				43	0.608669	0.232015
								44	1.02385	0.52503				44	0.552519	0.335352
								45	0.63416	0.925857				45	0.377926	0.466896
								46	2.49052	0.188504				46	0.552928	0.195842
								47	2.00941	0.207146				47	0.494588	0.306242
								48	0.444147	0.191171				48	0.191566	0.463945
								49	0.609053	0.165601				49	0.259356	0.3023
								50	0.561065	0.529121				50	0.201667	0.346729
								51	0.603065	0.298611				51	0.216696	0.254704
								52	0.486291	0.602236				52	0.310549	0.581381
								53	0.78984	0.938116				53	0.223625	0.496674
								54	0.679864	0.545436				54	0.210438	0.277027
								55	0.675345	0.788111				55	0.244286	0.435591
								56	1.2816	0.559186				56	0.520581	0.267627
								57	3.26872	0.430105				57	0.595164	0.43178
								58	1.30432	0.254165				58	0.399099	0.378591
								59	0.880296	0.486693				59	0.301014	0.167424
								60	0.930374	0.394076				60	0.42555	0.177539
								61	0.853161	0.846478				61	0.320578	0.397379
								62	0.748329	0.86612				62	0.244412	0.353002
								63	1.86553	0.731691				63	0.591438	0.209252
								64	0.508367	0.262148				64	0.180675	0.390286
								65	0.452527	0.254317				65	0.149876	0.323833
								66		0.158314				66		0.317369
								67		0.212184				67		0.133656
								Average	0.86991	0.465071				Average	0.611426	0.573099
								Mann Whitney test						Mann Whitney test
								P value		<0.0001				P value		0.2797
								Exact or approximate P value?		Exact				Exact or approximate P value?		Exact
								P value summary		****				P value summary		ns
								Significantly different (P < 0.05)?		Yes				Significantly different (P < 0.05)?		No
								One- or two-tailed P value?		Two-tailed				One- or two-tailed P value?		Two-tailed
								Sum of ranks in column A,B		5509 , 3269				Sum of ranks in column A,B		4561 , 4217
								Mann-Whitney U		991				Mann-Whitney U		1939

## Sheet: Fig. 3
Fig. 3b (nucleus)					Fig. 3b (cytoplasm)					Fig. 3d
	DMSO	Verteporfin				DMSO	Verteporfin				0 h	24 h	48 h
1	0.43582	0.047909			1	0.217254	0.132519			1	1	0.595856	0.699555
2	0.41491	0.087563			2	0.191435	0.273879			2	1	0.248508	0.222714
3	0.055129	0.069549			3	0.047458	0.149933			3	1	0.251698	0.22579
4	0.008334	0.259672			4	0.04816	0.510641			Average	1	0.365354	0.382686
5	0.24213	0.04745			5	0.159814	0.200081
6	0.181003	0.117742			6	0.084398	0.2589			Dunnett's multiple comparisons test
7	0.309923	0.093159			7	0.106934	0.150071				Mean Diff.	95.00% CI of diff.	Significant?	Summary	Adjusted P Value
8	0.313264	0.001247			8	0.123913	0.061255			0h vs. 24h	0.6346	0.1766 to 1.093	Yes	*	0.0132
9	0.153194	0.001899			9	0.069376	0.040575			0h vs. 48h	0.6173	0.1593 to 1.075	Yes	*	0.0149
10	0.189162	0.001088			10	0.107564	0.090235
11	0.139354	0.00109			11	0.08475	0.077137
12	0.139892	0.001131			12	0.111106	0.095481			Fig. 3g
13	0.170066	0.00861			13	0.114681	0.206548				0 h	24 h	48 h
14	0.193289	0.007301			14	0.066169	0.141317			1	1	0.611587	0.556678
15	0.124668	0.003535			15	0.047273	0.127715			2	1	0.648424	0.700633
16	0.015957	0.012194			16	0.067609	0.090862			3	1	0.831911	0.627973
17	0.026435	0.011647			17	0.044922	0.147168			Average	1	0.697307	0.628428
18	0.05448	0.002272			18	0.063028	0.078358
19	0.296328	0.002629			19	0.128665	0.045526			Dunnett's multiple comparisons test
20	0.324921	0.00086			20	0.082598	0.065997				Mean Diff.	95.00% CI of diff.	Significant?	Summary	Adjusted P Value
21	0.153204	0.003119			21	0.216259	0.091583			0 vs. 24	0.3027	0.1161 to 0.4893	Yes	**	0.0063
22	0.036177	0.131696			22	0.084629	0.146971			0 vs. 48	0.3716	0.185 to 0.5581	Yes	**	0.0023
23	0.144659	0.341142			23	0.129664	0.270844
24	0.053618	0.196888			24	0.022837	0.462012
25	0.381123	0.176416			25	0.125412	0.441716			Fig. 3h
26	0.258417	0.087314			26	0.205683	0.393265				0 h	24 h	48 h
27	0.246167	0.089971			27	0.134045	0.287104			1	1	0.553008	0.675488
28	0.05309	0.290073			28	0.168936	0.549275			2	1	0.397696	0.435188
29	0.279052	0.102936			29	0.222172	0.394921			3	1	0.837012	0.673908
30	0.572676	0.129902			30	0.233585	0.272352			Average	1	0.595905	0.594861
31	0.231214	0.075734			31	0.199389	0.293971
32	0.603827	0.111014			32	0.228719	0.271418			Dunnett's multiple comparisons test
33	0.704602	0.119774			33	0.311556	0.336959				Mean Diff.	95.00% CI of diff.	Significant?	Summary	Adjusted P Value
34	0.342783	0.127515			34	0.163586	0.370158			0 vs. 24	0.4041	0.05021 to 0.758	Yes	*	0.03
35	0.286476	0.080439			35	0.231457	0.34558			0 vs. 48	0.4051	0.05125 to 0.759	Yes	*	0.0297
36	0.338674	0.073836			36	0.161026	0.315048
37	0.343549	0.085659			37	0.21933	0.303071
38	0.560082	0.100135			38	0.354645	0.167365
39	0.491329	0.090402			39	0.127677	0.301853
40	0.463242	0.135058			40	0.175479	0.431538
41	0.387769	0.059087			41	0.205995	0.215964
42	0.404125	0.159182			42	0.150646	0.390036
43	0.277021	0.266154			43	0.204973	0.653434
44	0.323668	0.092185			44	0.208314	0.543936
45	0.353879	0.137835			45	0.071421	0.331452
46	0.222054	0.013711			46	0.112083	0.197181
47	0.127365	0.01515			47	0.09514	0.164003
48	0.06763	0.012293			48	0.093438	0.149832
49	0.216156	0.011386			49	0.146718	0.180346
50	0.245376	0.015753			50	0.153477	0.176615
51	0.087005	0.015003			51	0.167027	0.160009
52	0.453731	0.107267			52	0.149707	0.283099
53	0.500654	0.06926			53	0.200318	0.296693
54	0.053078	0.114964			54	0.10861	0.327636
55	0.329641	0.06884			55	0.180985	0.261769
56	0.32638	0.118519			56	0.151116	0.300576
57	0.376767	0.097499			57	0.168444	0.530746
58	0.277499	0.009378			58	0.112651	0.180436
59	0.243277	0.036768			59	0.132865	0.218602
60	0.340612	0.028624			60	0.127108	0.291941
61	0.501832	0.035199			61	0.087933	0.343299
62	0.403238	0.040412			62	0.170071	0.283303
63	0.261639	0.070691			63	0.123341	0.293235
64	0.410024	0.08998			64	0.117847	0.27764
65	0.395035	0.081595			65	0.134954	0.33488
66	0.403429	0.114924			66	0.17634	0.522412
67	0.301761	0.08902			67	0.148214	0.424508
68	0.236458	0.170164			68	0.152366	0.580974
69	0.275434	0.194765			69	0.17835	0.718258
70	0.342098	0.123317			70	0.178001	0.398407
71	0.26738	0.138513			71	0.195643	0.413345
72	0.166699	0.129525			72	0.143093	0.324655
73	0.294145	0.121211			73	0.162721	0.292862
74	0.15562				74	0.262749
75	0.251794				75	0.17708
76	0.275855				76	0.183046
77	0.526064				77	0.159599
78	0.53954				78	0.154446
79	0.206167				79	0.182569
Average	0.280508	0.0845992			Average	0.148261	0.280182
Mann Whitney test					Mann Whitney test
P value		<0.0001			P value		<0.0001
Exact or approximate P value?		Exact			Exact or approximate P value?		Exact
P value summary		****			P value summary		****
Significantly different (P < 0.05)?		Yes			Significantly different (P < 0.05)?		Yes
One- or two-tailed P value?		Two-tailed			One- or two-tailed P value?		Two-tailed
Sum of ranks in column A,B		8208 , 3420			Sum of ranks in column A,B		4462 , 7166
Mann-Whitney U		719			Mann-Whitney U		1302

## Sheet: Fig. 4
Fig. 4b (cytoplasm)					Fig. 4b (nucleus)					Fig. 4d (GS)					Fig. 4d (YAP)
	Mock	YAP				Mock	YAP				Mock	YAP				Mock	YAP
1	1	52.5616			1	1	5.04657			1	1	1.98519			1	1	5.06261
2	1	38.8949			2	1	4.46565			2	1	2.14208			2	1	4.45153
3	1	36.8393			3	1	3.59886			3	1	1.38695			3	1	4.3099
Average	1	42.7653			Average	1	4.37036			4	1	2.17419			4	1	3.89033
										Average	1	1.9221			Average	1	4.42859
Paired t test					Paired t test
P value		0.0137			P value		0.0152			Paired t test					Paired t test
P value summary		*			P value summary		*			P value		0.0151			P value		0.0008
Significantly different (P < 0.05)?		Yes			Significantly different (P < 0.05)?		Yes			P value summary		*			P value summary		***
One- or two-tailed P value?		Two-tailed			One- or two-tailed P value?		Two-tailed			Significantly different (P < 0.05)?		Yes			Significantly different (P < 0.05)?		Yes
t, df		t=8.465 df=2			t, df		t=8.013 df=2			One- or two-tailed P value?		Two-tailed			One- or two-tailed P value?		Two-tailed
Number of pairs		3			Number of pairs		3			t, df		t=5.036 df=3			t, df		t=14.13 df=3
										Number of pairs		4			Number of pairs		4

## Sheet: Fig. 5
Fig. 5b					Fig. 5c					Fig. 5d					Fig. 5e				Fig. 5f
	DMSO	XMU-MP-1				0 h	72 h				0 h	72 h				0 h	72 h			Ctrl	Glu + NH4Cl	Glu/NH4Cl + XMU-MP-1	XMU-MP-1
1	0.157057	0.627289			1	1	1.26706			1	1	1.36445			1	1	1.22811		1	1	4.21708	2.30246	1.37282
2	0.277966	0.747576			2	1	0.88049			2	1	1.14179			2	1	1.51431		2	1	5.04562	3.04433	1.71829
3	0.483689	0.307289			3	1	1.13325			3	1	1.51448			3	1	1.18197		3	1	2.36834	1.32382	1.0455
4	0.211119	0.562472			4	1	1.1446			Average	1	1.34024			4	1	1.28765		4	1	3.19759	1.30449	2.63808
5	0.104399	0.647564			Average	1	1.10635								Average	1	1.30301		Average	1	3.70716	1.99377	1.69367
6	0.151691	0.667186
7	0.346669	0.460148			Paired t test					Paired t test					Paired t test				Dunnett's multiple comparisons test
8	0.264275	0.261941			P value		0.1407			P value		0.044			P value		0.013			Mean Diff.	95.00% CI of diff.	Significant?	Summary	Adjusted P Value
9	0.316675	0.471819			P value summary		ns			P value summary		*			P value summary		*		Ctrl vs. N+Glu	-2.707	-4.221 to -1.193	Yes	**	0.0012
10	0.207432	0.48845			Significantly different (P < 0.05)?		No			Significantly different (P < 0.05)?		Yes			Significantly different (P < 0.05)?		Yes		Ctrl vs. N+Glu+XMU	-0.9938	-2.508 to 0.5202	No	ns	0.2353
11	0.323321	0.645441			One- or two-tailed P value?		One-tailed			One- or two-tailed P value?		One-tailed			One- or two-tailed P value?		One-tailed		Ctrl vs. XMU	-0.6937	-2.208 to 0.8203	No	ns	0.4929
12	0.083957	0.392347			t, df		t=1.31 df=3			t, df		t=3.143 df=2			t, df		t=4.113 df=3
13	0.38262	0.339741			Number of pairs		4			Number of pairs		3			Number of pairs		4
14	0.250765	0.464937																	Fig. 5g
15	0.088828	0.240613																		Ctrl	Glu + NH4Cl	Glu/ NH4Cl + XMU-MP-1	XMU-MP-1
16	0.064342	0.13943																	1	1	0.656827	1.33977	2.12255
17	0.088715	0.280948																	2	1	0.672288	0.880742	1.8595
18	0.047066	0.324439																	3	1	0.261338	0.3435	0.680062
19	0.293012	0.282176																	4	1	0.675727	0.617469	1.14309
20	0.143314	0.361454																	5	1	0.640272	0.777422	1.70153
21	0.43348	0.277619																	6	1	0.537143	0.597214	0.975545
22	0.193977	0.663024																	7	1	0.813569	0.922682	1.2975
23	0.229172	0.499501																	8	1	0.792015	1.00917	1.9654
24	0.533139	0.160287																	9	1	0.500369	0.738553	1.22864
25	0.316661	0.252564																	Average	1	0.616617	0.802947	1.44154
26	0.318952	0.244241
27	0.034843	0.320943																	Dunnett's multiple comparisons test
28	0.152724	0.387786																		Mean Diff.	95.00% CI of diff.	Significant?	Summary	Adjusted P Value
29	0.068259	0.540946																	Ctrl vs. N+Glu	0.3834	0.03951 to 0.7273	Yes	*	0.026
30	0.46387	0.37963																	Ctrl vs. N+Glu+XMU	0.1971	-0.1468 to 0.5409	No	ns	0.3676
31	0.243077	0.464582																	Ctrl vs. XMU	-0.4415	-0.7854 to -0.09766	Yes	**	0.0093
32	0.044939	0.42232
33	0.089911	0.44586
34	0.075676	0.391565
35	0.130436	0.228338
36	0.282844	0.409793
37	0.08519	0.181218
38	0.120227	0.329054
39	0.230563	0.302972
40	0.156138	0.314684
41	0.215227	0.114869
42	0.162042	0.573455
43	0.165052	0.227579
44	0.11389	0.617377
45	0.38112	0.395746
46	0.286686	0.558997
47	0.196764	0.360121
48	0.084107	0.312228
49	0.4354	0.341097
50	0.203882	0.34001
51	0.174078	0.290367
52	0.238592	0.493879
53	0.188458	0.468719
54	0.17656	0.324691
55	0.37474	0.113198
56	0.142109	0.361971
57	0.212156	0.516074
58	0.230899	0.704145
59	0.265318	0.459646
60	0.242031	0.264997
61	0.118744	0.530723
62	0.097572	0.439533
63	0.090415	0.357569
64	0.29298	0.477443
65	0.160487	0.196674
66	0.071539	0.483656
67	0.09674	0.328272
68	0.172869	0.243916
69	0.12389	0.113808
70	0.135572	0.399386
71	0.007982	0.439868
72	0.566625	0.472793
73	0.370856	0.310457
74	0.303516	0.268167
75	0.5166	0.297668
76	0.125327	0.429805
77	0.1339	0.29225
78	0.114811
79	0.12564
80	0.198517
81	0.158162
82	0.172485
83	0.155519
84	0.119042
85	0.022719
Average	0.20509	0.38768
Mann Whitney test
P value		<0.0001
Exact or approximate P value?		Exact
P value summary		****
Significantly different (P < 0.05)?		Yes
One- or two-tailed P value?		Two-tailed
Sum of ranks in column A,B		4739 , 8464
Mann-Whitney U		1084

## Sheet: Fig. 6
Fig. 6d								Fig. 6f
	Control	YAP cKO	YAPfl/fl						Control	YAP cKO	YAPfl/fl
1	120.681	34.7461	141.296					1	111.502	65.27	113.402
2	80.3186	41.9029	111.86					2	93.325	57.7903	106.761
3	99.0004	61.5975	114.142					3	95.1726	64.445	127.854
4			112.494					4			131.86
Average	100	46.0822	119.948					Average	100	62.5018	119.969
Tukey's multiple comparisons test								Tukey's multiple comparisons test
	Mean Diff.	95.00% CI of diff.	Significant?	Summary	Adjusted P Value				Mean Diff.	95.00% CI of diff.	Significant?	Summary	Adjusted P Value
Control vs. YAP cKO	53.92	15.22 to 92.62	Yes	*	0.0111			Control vs. YAP cKO	37.5	14.24 to 60.76	Yes	**	0.0051
Control vs. YAPfl/fl	-19.95	-56.15 to 16.25	No	ns	0.2983			Control vs. YAPfl/fl	-19.97	-41.73 to 1.788	No	ns	0.0696
YAP cKO vs. YAPfl/fl	-73.87	-110.1 to -37.66	Yes	**	0.0013			YAP cKO vs. YAPfl/fl	-57.47	-79.22 to -35.71	Yes	***	0.0003
Fig. 6e								Fig. 6g
	Control	YAP cKO	YAPfl/fl						Control	YAP cKO	YAPfl/fl
1	9370.08	9745.62	8830.46					1	21540.9	33786.2	13827.5
2	11024.3	11606.8	9835.08					2	8722.08	16710	10033.6
3	17712.2	9924.92	7640.54					3	11315.8	15560	15819.8
4			12456.1					4			8794.83
Average	12702.2	10425.8	9690.54					Average	13859.6	22018.8	12118.9
Tukey's multiple comparisons test
	Mean Diff.	95.00% CI of diff.	Significant?	Summary	Adjusted P Value			Tukey's multiple comparisons test
Control vs. YAP cKO	2276	-4386 to 8939	No	ns	0.5964				Mean Diff.	95.00% CI of diff.	Significant?	Summary	Adjusted P Value
Control vs. YAPfl/fl	3012	-3221 to 9244	No	ns	0.3807			Control vs. YAP cKO	-8159	-24726 to 8407	No	ns	0.3686
YAP cKO vs. YAPfl/fl	735.2	-5497 to 6967	No	ns	0.9362			Control vs. YAPfl/fl	1741	-13756 to 17237	No	ns	0.942
								YAP cKO vs. YAPfl/fl	9900	-5597 to 25396	No	ns	0.2136

## Sheet: Fig. 7
Fig. 7b					Fig. 7c																																				Fig. 7d
	Saline	KA			KA+DMSO mice	1	2	3	4	5	6	7	8	9	10	11	12	13	14	15	16	17	18	19	20	21	22	23	24	25	26	27	28	29	30	31					KA+DMSO mice	1	2	3	4	5	6	7	8
1	1.00639	3.65599			Seizure Stage	number of injection to reach to the stage																															Average	Median			(min)	Seizure stage
2	1.36694	4.3033			0	0	0	0	0	0	0	0	0	0	0	0	0	0	0	0	0	0	0	0	0	0	0	0	0	0	0	0	0	0	0	0	0	0			0	0	0	0	0	0	0	0	0
3	1.21326	4.02917			1	1	1	1	1	1	1	1	1	1	1	1	1	1	1	1	1	1	1	1	1	1	1	1	1	1	1	1	1	1	1	1	1	1			10	1	1	1	2	1	1	1	1
4	1.80977	2.46403			2	2	2	2	1	2	2	1	1	2	2	2	2	2	2	2	3	2	2	2	2	2	2	2	2	2	2	2	2	2	2	2	1.93548	2			20	1	1	1	2	1	1	2	2
Average	1.34909	3.61312			3	2	2	2	2	2	2	2	3	3	3	2	3	3	3	3	3	3	4	3	2	2	3	3	3	3	3	3	3	3	3	3	2.70968	3			30	2	3	2	3	3	3	2	2
					4	2	2	2	3	2	3	3	3	4	3	3	4	3	4	3	3	4	4	3	3	3	4	4	4	4	4	3	3	3	3	3	3.19355	3			40	4	4	4	3	5	3	3	2
Mann Whitney test					5	2	2	2	3	2	3	3	3	4	3	3	4	3	4	3	3	4	4	3	3	3	4	4	4	4	4	3	3	3	3	3	3.19355	3			50	4	4	5	5	5	5	3	3
P value		0.0286																																							60	4	4	5	5	5	5	4	4
Exact or approximate P value?		Exact			KA+XMU-MP-1 mice	1	2	3	4	5	6	7	8	9	10	11	12	13	14	15																					70	4	4	5	5	5	5	4	4
P value summary		*			Seizure Stage	number of injection to reach to the stage															Average		Median																		80	4	4	5	5	5	5	5	5
Significantly different (P < 0.05)?		Yes			0	0	0	0	0	0	0	0	0	0	0	0	0	0	0	0	0		0																		90	4	4	5	5	5	5	5	5
One- or two-tailed P value?		Two-tailed			1	1	1	1	1	1	1	1	1	1	1	1	1	1	1	1	1		1																		100	4	4	5	5	5	5	5	5
Sum of ranks in column A,B		10 , 26			2	1	1	2	2	2	2	2	2	2	2	2	2	2	2	2	1.86667		2																		110	4	4	5	5	5	5	5	5
Mann-Whitney U		0			3	2	2	4	4	4	4	4	4	3	3	3	3	3	4	4	3.4		4
					4	2	2	4	4	4	4	4	5	5	5	5	5	5	5	5	4.26667		5																		KA+XMU-MP-1 mice	1	2	3	4	5	6	7	8
					5	2	2	4	4	4	4	4	5	5	5	5	5	5	5	5	4.26667		5																		(min)	Seizure stage
																																									0	0	0	0	0	0	0	0	0
																																									10	1	1	1	1	1	1	1	1
					Sidak's multiple comparisons test																																				20	2	2	1	1	1	1	1	1
						Mean Diff.		95.00% CI of diff.				Significant?			Summary			Adjusted P Value																							30	2	2	2	2	2	2	2	1
					KA+DMSO - KA+XMU-MP-1																																				40	5	4	2	2	2	2	2	2
					0	0		-0.4507 to 0.4507				No			ns			>0.9999																							50	5	5	2	2	2	2	2	2
					1	0		-0.4507 to 0.4507				No			ns			>0.9999																							60	5	5	2	2	2	2	2	2
					2	0.06882		-0.3819 to 0.5195				No			ns			0.999																							70	5	5	3	2	3	2	2	3
					3	-0.6903		-1.141 to -0.2396				Yes			***			0.0004																							80	5	5	5	3	4	2	3	3
					4	-1.073		-1.524 to -0.6224				Yes			****			<0.0001																							90	5	5	5	3	4	3	3	5
					5	-1.073		-1.524 to -0.6224				Yes			****			<0.0001																							100	5	5	5	5	4	3	5	5
																																									110	5	5	5	5	4	5	5	5
																																									Sidak's multiple comparisons test
																																										Mean Diff.			95.00% CI of diff.				Significant?
																																									KA+DMSO - KA+XMU-MP-1
																																									0	0			-0.6098 to 0.6098				No
																																									10	0.2			-0.4098 to 0.8098				No
																																									20	-0.03656			-0.6464 to 0.5732				No
																																									30	0.5656			-0.04421 to 1.175				No
																																									40	0.08602			-0.5238 to 0.6958				No
																																									50	0.6645			0.05472 to 1.274				Yes
																																									60	1.363			0.7536 to 1.973				Yes
																																									70	1.288			0.6784 to 1.898				Yes
																																									80	1.245			0.6354 to 1.855				Yes
																																									90	0.7097			0.09988 to 1.319				Yes
																																									100	0.1054			-0.5044 to 0.7152				No
																																									110	-0.09462			-0.7044 to 0.5152				No
[truncated: 37 more columns]

## Sheet: Fig. 8
Fig. 8b								Fig. 8e
	Saline (+DMSO)	KA (+DMSO)	KA+XMU						Saline (+DMSO)	KA (+DMSO)	KA+XMU
1	7349.92	4707.93	8593.75					1	1335.29	867.792	1163.54
2	13992.8	11338.2	5869.25					2	2165.79	792.25	1163.46
3	5544.75	3570.56	6362.12					3	1097.62	690.375	899.917
4			9414.75					4	947.875	1091.5	1020.25
Average	8962.47	6538.9	7559.97					Average	1386.65	860.479	1061.79
Tukey's multiple comparisons test								Tukey's multiple comparisons test
	Mean Diff.	95.00% CI of diff.	Significant?	Summary	Adjusted P Value				Mean Diff.	95.00% CI of diff.	Significant?	Summary	Adjusted P Value
Saline vs. KA	2424	-5886 to 10733	No	ns	0.681			Saline vs. KA	526.2	-138.9 to 1191	No	ns	0.1229
Saline vs. KA+XMU	1403	-6370 to 9175	No	ns	0.8588			Saline vs. KA+XMU	324.9	-340.2 to 989.9	No	ns	0.3983
KA vs. KA+XMU	-1021	-8794 to 6752	No	ns	0.9217			KA vs. KA+XMU	-201.3	-866.4 to 463.8	No	ns	0.686
Fig. 8d								Fig. 8g
	Saline (+DMSO)	KA (+DMSO)	KA+XMU						Saline (+DMSO)	KA (+DMSO)	KA+XMU
1	96.0833	62.7917	78.8333					1	9771.38	5640.58	9516.71
2	93.1667	55.625	83.25					2	10059.6	4937.21	9667.79
3	85.125	48.875	78.75					3	10348.6	2913.92	6102.08
4	82.7917	68.8333	72.4583					4	7981.5	5256.58	4509.25
Average	89.2917	59.0312	78.3229					5	5782.5	4509.71	10277
								6	4975.33	4289.67	9117.46
Tukey's multiple comparisons test								7	7089.33	3661.46	6857.38
	Mean Diff.	95.00% CI of diff.	Significant?	Summary	Adjusted P Value			Average	8001.19	4458.45	8006.82
Saline vs. KA	30.26	17.02 to 43.5	Yes	***	0.0003
Saline vs. KA+XMU	10.97	-2.272 to 24.21	No	ns	0.105			Tukey's multiple comparisons test
KA vs. KA+XMU	-19.29	-32.53 to -6.051	Yes	**	0.0071				Mean Diff.	95.00% CI of diff.	Significant?	Summary	Adjusted P Value
								Saline vs. KA	3543	1017 to 6069	Yes	**	0.0058
								Saline vs. KA+XMU	-5.629	-2532 to 2520	No	ns	>0.9999
								KA vs. KA+XMU	-3548	-6074 to -1022	Yes	**	0.0057

## Sheet: Fig.9
Fig. 9c								Fig. 9e								Fig. 9h
	Saline	Pilocarpine	Pilocarpine+XMU						Saline	Pilocarpine	Pilocarpine+XMU						Saline	Pilocarpine	Pilocarpine+XMU
1	38.1443	36.7179	80.8139					1	69.2972	40.1508	65.3086					1	6191.33	4088.12	6286.92
2	66.962	25.7211	82.3771					2	91.0268	27.4897	72.1673					2	8733.42	4399.92	6354.17
3	77.2293	28.2461	87.8167					3	85.8703	62.4722	67.2268					3	6288.25	4780.83	7162.58
4	79.1671	21.1715	87.5744					4	82.9174	28.974	87.0649					4	6381.04	4940.71	6076.79
Average	65.3757	27.9641	84.6455					Average	82.2779	39.7717	72.9419					Average	6898.51	4552.4	6470.11
Tukey's multiple comparisons test								Tukey's multiple comparisons test								Tukey's multiple comparisons test
	Mean Diff.	95.00% CI of diff.	Significant?	Summary	Adjusted P Value				Mean Diff.	95.00% CI of diff.	Significant?	Summary	Adjusted P Value				Mean Diff.	95.00% CI of diff.	Significant?	Summary	Adjusted P Value
Saline vs. Pilocarpine	37.41	14.23 to 60.6	Yes	**	0.0038			Saline vs. Pilocarpine	42.51	18.49 to 66.53	Yes	**	0.0021			Saline vs. Pilocarpine	2346	784.6 to 3908	Yes	**	0.0059
Saline vs. Pilocarpine+XMU	-19.27	-42.45 to 3.914	No	ns	0.1037			Saline vs. Pilocarpine+XMU	9.336	-14.68 to 33.36	No	ns	0.5461			Saline vs. Pilocarpine+XMU	428.4	-1133 to 1990	No	ns	0.732
Pilocarpine vs. Pilocarpine+XMU	-56.68	-79.87 to -33.5	Yes	***	0.0002			Pilocarpine vs. Pilocarpine+XMU	-33.17	-57.19 to -9.15	Yes	**	0.0097			Pilocarpine vs. Pilocarpine+XMU	-1918	-3479 to -356.2	Yes	*	0.0186
Fig. 9d
	Saline	Pilocarpine	Pilocarpine+XMU					Fig. 9f
1	3213.12	99877.8	34392.8						Saline	Pilocarpine	Pilocarpine+XMU
2	5600.38	61130.8	38101.8					1	4207	6387.33	6095.17
3	31423.6	65263.9	43154.2					2	7217.83	9967.83	8875.67
4	37908.1	63286.1	52034.6					3	9704.17	4014.83	11151.8
Average	19536.3	72389.6	41920.8					4	19314	7655.67	19399
								Average	10110.8	7006.42	11380.4
Tukey's multiple comparisons test
	Mean Diff.	95.00% CI of diff.	Significant?	Summary	Adjusted P Value			Tukey's multiple comparisons test
Saline vs. Pilocarpine	-52853	-83229 to -22478	Yes	**	0.0023				Mean Diff.	95.00% CI of diff.	Significant?	Summary	Adjusted P Value
Saline vs. Pilocarpine+XMU	-22385	-52760 to 7991	No	ns	0.1542			Saline vs. Pilocarpine	3104	-7200 to 13409	No	ns	0.6883
Pilocarpine vs. Pilocarpine+XMU	30469	93 to 60845	Yes	*	0.0493			Saline vs. Pilocarpine +XMU-MP-1	-1270	-11574 to 9035	No	ns	0.9373
								Pilocarpine vs. Pilocarpine +XMU-MP-1	-4374	-14678 to 5930	No	ns	0.4904
